# Supplementary material for: Determinants of Pesticide Exposure in Occupational Studies: A Meta-Analysis
Source: Toxics. 2023 Jul 18;11(7):623. doi: 10.3390/toxics11070623 (PMC10386710; doi:10.3390/toxics11070623)
Supplement: Supplementary file 1 [file toxics-11-00623-s001.zip]

Archive with 2 entries (2 files):
- toxics-2475650-PRISMA.pdf
- toxics-2475650-supplementary.pdf
